# Supplementary material for: Engineering a Novel AgMn2O4@Na0.55Mn2O4 Nanosheet toward High-Performance Electrochemical Capacitors
Source: Nanomaterials (Basel). 2022 May 2;12(9):1538. doi: 10.3390/nano12091538 (PMC9104129; doi:10.3390/nano12091538)
Supplement: Supplementary file 1 [file nanomaterials-12-01538-s001.zip]

Archive with 1 entries (1 files):
- nanomaterials-1689682-supplementary.pdf
